# Supplementary material for: Post mortem findings and their relation to AA amyloidosis in free-ranging Herring gulls (Larus argentatus)
Source: PLoS One. 2018 Mar 1;13(3):e0193265. doi: 10.1371/journal.pone.0193265 (PMC5832234; doi:10.1371/journal.pone.0193265)
Supplement: S1 Table — (XLSX) [file pone.0193265.s001.xlsx]

## Sheet: Blad1
Table S1
No.	Region	Age	Sex	Condition	BW (g)	Days in captivity	Treatment	Clinical score	Gross findings	Micoscopical findings	Amyloid score	Parasites (observed at necropsy and/or microscopically)
1	C	J	M	Poor	410	0	None	0	-	Heterophilic bronchopneumonia (localized, mild)	0	Coccidia (cloaca), helminths (duodenum)
2	C	J	F	Poor	260	0	None	0	-	Heterophilic pneumonia (localized, mild)	0	-
3	C	J	M	Med	670	0	None	0	-	Bursal trematodiasis	0	Coccidia (kidney, cloaca), nematode (duodenum), trematode eggs (cloaca, boF)
4	C	J	F	Poor	560	0	None	0	Splenomegaly (severe)	Multicentric histiocytosis, bursal trematodiasis	0	Trematodes & eggs (bursa of Fabricius)1, helminths and eggs (oesophagus, proventriculus, small intestine, caecum), coccidia (kidney)
5	C	J	F	Med	420	0	None	0	-	Bursal trematodiasis	0	Trematodes (bursa of Fabricius)
6	C	J	F	Med	370	0	None	0	-	Bursal trematosiasis	0	Trematodes (bursa of Fabricius), helminth eggs (proventriculus)
7	C	J	M	Med	530	0	None	0	-	-	0	Trematodes (small intestine)
8	C	J	M	Med	480	0	None	0	-	Bursal trematosiasis, subcutaneous granuloma in vent region (focal)	0	Trematodes (bursa of Fabricius)
9	C	J	F	Med	380	0	None	0	-	Bursal trematodiasis, granulomatous bursitis	0	Trematodes (bursa of Fabricius), helminths and eggs (small intestine, caecum), coccidia (cloaca, kidney)
10	D	J	F	Med	460	0	None	0	-	-	0	Helminths (small intestine)
11	D	J	F	Med	325	0	None	0	-	Coccidiosis (cloaca), bursal cryptosporidiosis	0	Coccidia (cloaca), Cryptosporidium sp. (bursa of Fabricius)
12	D	J	F	Med	430	0	None	0	-	Parasitic ventriculitis (severe), rhabdomyolysis (mild)	0	Nematodes (gizzard), helminths (small intestine, caecum)
13	D	J	F	Med	100	0	None	0	-	-	0	Helminth eggs (bursa of Fabricius)
14	D	J	M	Med	110	0	None	0	-	Periintestinal granuloma (localized, mild)	0	-
15	D	J	M	Med	53	0	None	0	-	-	0	-
16	D	J	M	Med	830	0	None	0	-	Heterophilic tracheitis (mild)	0	Coccidia (cloaca, kidney)
17	D	J	F	Med	750	0	None	0	-	Bacterial ventriculitis (moderate), non-suppurative perivascular encephalitis (mild)	0	-
18	D	J	F	Med	570	0	None	0	-	Non-purulent perivascular encephalomyelitis (mild)	0	Coccidia (kidney)
19	D	J	M	Med	950	1	None	3	-	-	0	Helminths (caecum)
20	E	J	F	Med	130	2	None	0	-	-	0	-
21	E	J	M	Med	260	2	None	0	-	-	0	-
22	E	J	M	Med	310	2	None	0	Splenomegaly (severe)	RE cell hyperplasia and iron storage (liver), splenic erythrocytolysis, syncytia formation and proliferation of RE cells and phagocytes in spleen	0	Coccidia (cloaca, kidney), Cryptosporidium sp. (cloaca), mucosal larva (small intestine)
23	E	J	M	Med	620	2	None	0	-	-	0	Coccidia (kidney), helminths (small intestine)
24	E	J	F	Med	460	2	None	0	-	-	0	Helminths (small intestine)
25	E	J	F	Med	620	2	None	0	-	Parasitic proventriculitis/ventriculitis (moderate), rhabdomyolysis (mild)	0	Nematodes (proventriculus)
26	E	J	F	Med	600	2	None	0	-	-	0	-
27	E	J	M	Med	560	2	None	0	-	-	0	-
28	E	J	M	Med	800	2	None	0	-	Rhabdomyolysis (severe)	0	Helminths (small intestine)
29	E	J	F	Med	530	2	None	0	-	-	0	-
Abbreviations: Med=medium
1Ichtyocotylarus platycechalus (Creplin, 1825)
2Reighardia sternae (Diesing, 1864) (pentastomid)
