# Supplementary material for: Post mortem findings and their relation to AA amyloidosis in free-ranging Herring gulls (Larus argentatus)
Source: PLoS One. 2018 Mar 1;13(3):e0193265. doi: 10.1371/journal.pone.0193265 (PMC5832234; doi:10.1371/journal.pone.0193265)
Supplement: S2 Table — (XLSX) [file pone.0193265.s002.xlsx]

## Sheet: Blad1
Table S2
No.	Region	Age	Sex	Condi-tion	BW (g)	Days in captivity	Treatment	Clinical score	Gross findings	Micoscopical findings	Amyloid score	Parasites (observed at necropsy and/or microscopically)
1	B	A	M	Poor	850	1	None	3	-	Ulcerative oesophagitis, hepatocellular vacuolar degeneration, periportal hepatitis (mild)	1	Coccidia (kidney), nematodes (gizzard)
2	B	S	F	Poor	660	1	None	3.5	-	Proventricular perivasculitis, sarcocystosis, rhabdomyolysis (mild)	1	Nematodes (proventriculus), helminths (small intestine, caecum), sarcocystis (cysts in muscle)
3	B	S	F	Poor	670	1	None	2	-	Encapsulated parasites in liver, heterophilic oesophagitis and cloacitis, interstitial nephritis, rhabdomyolysis (mild)	2	Mucosal larvae, helminth eggs (small intestine, caecum, colon)
4	B	A	M	Med	900	2	None	3	-	Encapsulated parasites in liver, perivascular oesophagitis	1	Helminth larvae and eggs (small intestine, caecum, colon)
5	B	A	M	Poor	800	4	Thiamine	1	-	Granulomatous hepatitis (parasite associated), focal vascular hypertrophy (liver)	2	Helminth larvae and eggs (small intestine, caecum, colon)
6	A	S	M	Ema	770	5	Thiamine	0	Air sacculitis, consolidated lungs (widespread lesions)	Pyogranulomatous pnemonia and airsacculitis, perirenal and periadrenal granulomas, parasitic oesophagitis, proventriculitis, ventriculitis , sarcocystosis, testicular degeneration	4	Helminths (oesophagus, proventriculus, gizzard, air sacs), mucosal larvae (small intestine, caecum), sarcocystis (cysts in muscle)
7	A	A	F	Med	650	5	Saline	0	Pale leg muscles	Rhabdomyolysis (mild)	1	Mucosal larvae (small intestine), sarcosystis (cysts in muscle)
8	A	A	F	Med	620	4	Saline	0	-	Perivasular oesophagitis	3	Mucosal larvae (small intestine)
9	A	A	F	Ema	510	4	Saline	2	Chewing lice (Insecta: Phthiraptera), miliary pinpoint-sized yellow foci in liver, pale liver	Granulomatous cholangiohepatitis (parasite-associated), capillariosis (oesophagus), heterophilic ventriculitis and cloacitis, non-purulent encephalitis (mild)	4	Capillaria (oesophagus), cestodes and mucosal larvae) (small intestine), sarcosystis (cysts in muscle and myocardium)
10	A	A	F	Med	700	3	Saline	0	-	-	3	Parasite arvae (liver), coccidia (kidney)
11	A	A	F	Poor	730	3	Saline	1	Splenomegaly (severe), 2−4 cm nodules in airsacs, lungs and chest wall (widespread lesions)	Avian mycobacteriosis, parasitic oesophagitis and ventriculitis	4	Cestodes (small intestine), nematodes (oesophagus, gizzard, small intestine, colon)
12	A	A	M	Med	860	3	Saline	0	-	Parasitic oesophagitis and ventriculitis (moderate), mixed portal inflammation in liver (mild)	2	Nematodes and larvae (liver, proventriculus, gizzard, small intestine)
13	A	A	F	Ema	630	3	Thiamine	1	Mandibular wound, haematoma on left knee, gizzard ulcers	Parasitic/granulomatous ventriculitis (moderate), splenic lymphoid hypoplasia, focal heterophilic pneumonia, rhabdomyolysis (severe)	3	Helminths (gizzard, small intestine, colon)
14	A	A	F	Poor	760	4	Thiamine	0	-	Portal mononuclear inifiltrates in liver, renal tubular necrosis	3	Helminths (eggs and larvae) (small intestine, liver), sarcosystis (cysts in muscle and myocardium)
15	A	A	F	Med	690	4	Thiamine	0	-	Parasitic oesophagitis, splenic lymphoid atrophy, renal trematodiasis, rhabdomyolysis (mild)	1	Nematodes/helminths (oesophagus, proventriculus, small intestine, colon), renal trematodiasis, coccidia (cloaca)
16	A	A	F	Med	670	3	Saline	0	-	Parasitic oesophagitis, pulmonary osseous metaplasia, rhabdomyolysis (mild)	2	Mucosal larvae (oesophagus, small intestine), trematodes (small intestine)
17	A	A	F	Med	700	3	Saline	0	-	Multifocal granulomatous hepatitis (parasite associated) , heterophilic oesophagitis, interstitial nephritis, focal granulomatous pneumonia, rhabdomyolysis (mild)	1	Mucosal larvae (small intestine), trematodes (small intestine), sarcosystis (cysts in muscle)
18	A	A	F	Med	730	4	Saline	0	-	Haemochromatosis, heterophilic oesophagitis, multifocal granulomatous hepatitis (parasitic), erythrophagocytosis and histiocytosis (spleen)	1	Mucosal larvae (small intestine), nematodes (gizzard)
19	A	A	M	Med	940	4	Thiamine	0	-	Interstitial nephritis (mild), perivascular/heterophilic oesophagitis, multifocal granulomatous hepatitis (parasite-associated, mild)	3	Nematodes/larvae (proventriculus, small intestine, caecum, colon), trematodes (duodenum)
20	D	A	F	Poor	660	2	None	1	-	Parasitic oesophagitis, gizzard erosions, rhabdomyolysis (moderate)	1	-
21	D	A	M	Poor	965	1	None	3	Anaemia, dehydration, splenomegaly (severe)	Hepatocellular vacuolar degeneration, perivascular oesophagitis	4	-
22	D	A	F	Poor	770	3	None	3	White spots in liver and kidney, gizzard ulcers	Hepatocellular vacuolar degeneration, renal tubular necrosis, heterophilic splenitis, bacterial ventriculitis, heterophilic cloacitis, sarcosporidiosis	3	Coccidia (cloaca), sarcosystis (cysts in muscle), helminth eggs (cloaca)
23	D	A	F	Med	830	2	None	0	-	Capillariosis (oesophagus), heterophilic ventriculitis (mild), interstitial nephritis (mild), thyroid adenoma	0	Nematodes and eggs (oesophagus), helminths and eggs (caecum), sarcosystis (cysts in myocardium)
24	D	A	F	Med	770	2	None	0	-	Rhabdomyolysis (mild)	1	Coccidia and cryptosporidia (cloaca)
25	D	A	F	Med	740	2	None	0	-	Acute heterophilic bronchopneumonia (localized lesion), multifocal cystic hyperplasia (thyroid), vascular/perivascular calcification in brain, satellitosis	1	Helminths (small intestine, caecum)
26	D	A	F	Med	780	1	None	0	-	Capillariosis (oesophagus), suppurative proventriculitis/ventriculitis (mild)	0	Cestodes (small intestine), nematodes (oesophagus, proventriculus, gizzard, caecum)
27	D	A	M	Med	1000	1	None	0	-	Parasitic proventriculitis (moderate)	0A	Helminths (proventriculus, caecum)
28	D	A	M	Med	850	17	Thiamine	0	-	Hepatocellular vacuolar degeneration, perivascular oesophagitis	2	Coccidia (cloaca), helminths (small intestine)
29	E	A	F	Med	740	2	Thiamine	0	Peritoneal 1–2 mm multifocal nodules (intestines, pancreas) (focal lesion), orange fat	Granulomatous peritonitis, rhabdomyolysis (severe)	0	-
30	E	A	F	Med	830	1	Saline	0	-	Perivascular oesophagitis, mild interstitial nephritis, rhabdomyolysis (severe)	0A	-
31	E	A	F	Med	760	1	Saline	0	-	-	0	Coccidia (kidney)
32	E	A	F	Med	780	3	Thiamine	0	-	Perivascular oesophagitis	0	Parasite eggs (small intestine)
33	E	A	F	Med	830	4	Thiamine	0	-	Granulomatous splenitis (mild)	1	-
34	E	A	F	Med	770	4	Thiamine	0	-	Capillariosis (oesophagus), heterophilic cloacitis	3	-
35	E	A	F	Med	800	3	Saline	0	Air sacculitis, fibrin over lungs (focal lesions), yellow 2–3 mm liver foci	Focal granulomatous peritonitis, rhabdomyolysis (moderate)	0	Helminths (small intestine , caecum)
36	E	A	M	Med	1000	3	Saline	0	Pale leg muscles	Heterophilic cloacitis, rhabdomyolysis (severe)	0	Coccidia and cryptosporidia (cloaca)
37	E	A	F	Med	790	4	Thiamine	0	-	-	0	-
38	E	A	M	Med	950	2	Thiamine	0	-	Heterophilic cloacitis	0	-
39	F	A	M	Med	830	2	None	0	-	Focal acute heterophilic pneumonia, sarcocystosis	0	Sarcosystis (cysts in muscle)
40	F	A	M	Med	800	2	None	0	Yellow foci in lung (localized lesion)	Inhalation pneumonia, acute heterophilic epicarditis (bacterial), acute tubular necrosis (kidney), ectopic gonadal tissue (kidney), sarcocystosis, rhabdomyolysis	1	Sarcosystis (cysts in muscle), helminths (small intestine)
41	F	A	F	Med	655	2	None	0	-	Rhabdomyolysis (mild)	0	Helminths (small intestine)
42	F	A	M	Med	850	2	None	0	-	Parasitic ventriculitis severe), sarcocystosis	1	Nematodes (gizzard), helminths (small intestine), sarcosystis (cysts in muscle)
43	F	A	M	Med	860	3	None	0	-	Bacterial ventriculitis (mild)	0	-
44	F	A	M	Med	850	3	None	0	-	-	0	Nematodes (proventriculus), helminth eggs (caecum)
45	F	A	M	Med	840	3	None	0	-	-	0	Helminths (small intestine)
46	F	A	M	Med	900	3	None	0	-	Acute tubular necrosis, subacute myocarditis	1	Helminths (small intestine, caecum)
Abbreviations: Med=medium.
ASpleen missing
